# Supplementary material for: Multi-task deep latent spaces for cancer survival and drug sensitivity prediction
Source: Bioinformatics. 2024 Sep 4;40(Suppl 2):ii182–9. doi: 10.1093/bioinformatics/btae388 (PMC11520233; doi:10.1093/bioinformatics/btae388)
Supplement: btae388_Supplementary_Data [file btae388_supplementary_data.zip]

Archive with 3 entries (3 files):
- oup-authoring-template.cls
- rintala_2024.bib
- rintala_2024_supplementary.pdf
