# Supplementary material for: Multi-task deep latent spaces for cancer survival and drug sensitivity prediction
Source: Bioinformatics. 2024 Sep 4;40(Suppl 2):ii182–9. doi: 10.1093/bioinformatics/btae388 (PMC11520233; doi:10.1093/bioinformatics/btae388)
Supplement: btae388_Supplementary_Data [file btae388_supplementary_data.zip › rintala_2024.bib]

@article{barretina_2012,
title = {The Cancer Cell Line Encyclopedia enables predictive modelling of anticancer drug sensitivity.},
author = {Barretina, Jordi and Caponigro, Giordano and Stransky, Nicolas and Venkatesan, Kavitha and Margolin, Adam A and Kim, Sungjoon and Wilson, Christopher J and Lehár, Joseph and Kryukov, Gregory V and Sonkin, Dmitriy and Reddy, Anupama and Liu, Manway and Murray, Lauren and Berger, Michael F and Monahan, John E and Morais, Paula and Meltzer, Jodi and Korejwa, Adam and Jané-Valbuena, Judit and Mapa, Felipa A and Thibault, Joseph and Bric-Furlong, Eva and Raman, Pichai and Shipway, Aaron and Engels, Ingo H and Cheng, Jill and Yu, Guoying K and Yu, Jianjun and Aspesi, Peter and de Silva, Melanie and Jagtap, Kalpana and Jones, Michael D and Wang, Li and Hatton, Charles and Palescandolo, Emanuele and Gupta, Supriya and Mahan, Scott and Sougnez, Carrie and Onofrio, Robert C and Liefeld, Ted and {MacConaill}, Laura and Winckler, Wendy and Reich, Michael and Li, Nanxin and Mesirov, Jill P and Gabriel, Stacey B and Getz, Gad and Ardlie, Kristin and Chan, Vivien and Myer, Vic E and Weber, Barbara L and Porter, Jeff and Warmuth, Markus and Finan, Peter and Harris, Jennifer L and Meyerson, Matthew and Golub, Todd R and Morrissey, Michael P and Sellers, William R and Schlegel, Robert and Garraway, Levi A},
pages = {603-607},
url = {http://dx.doi.org/10.1038/nature11003},
year = {2012},
month = {mar},
day = {28},
urldate = {2017-12-03},
journal = {Nature},
volume = {483},
number = {7391},
issn = {1476-4687},
doi = {10.1038/nature11003},
pmid = {22460905},
pmcid = {PMC3320027},
sciwheel-projects = {MOADAE},
abstract = {The systematic translation of cancer genomic data into knowledge of tumour biology and therapeutic possibilities remains challenging. Such efforts should be greatly aided by robust preclinical model systems that reflect the genomic diversity of human cancers and for which detailed genetic and pharmacological annotation is available. Here we describe the Cancer Cell Line Encyclopedia ({CCLE}): a compilation of gene expression, chromosomal copy number and massively parallel sequencing data from 947 human cancer cell lines. When coupled with pharmacological profiles for 24 anticancer drugs across 479 of the cell lines, this collection allowed identification of genetic, lineage, and gene-expression-based predictors of drug sensitivity. In addition to known predictors, we found that plasma cell lineage correlated with sensitivity to {IGF1} receptor inhibitors; {AHR} expression was associated with {MEK} inhibitor efficacy in {NRAS}-mutant lines; and {SLFN11} expression predicted sensitivity to topoisomerase inhibitors. Together, our results indicate that large, annotated cell-line collections may help to enable preclinical stratification schemata for anticancer agents. The generation of genetic predictions of drug response in the preclinical setting and their incorporation into cancer clinical trial design could speed the emergence of 'personalized' therapeutic regimens.}
}
@article{basu_2013,
title = {An interactive resource to identify cancer genetic and lineage dependencies targeted by small molecules.},
author = {Basu, Amrita and Bodycombe, Nicole E and Cheah, Jaime H and Price, Edmund V and Liu, Ke and Schaefer, Giannina I and Ebright, Richard Y and Stewart, Michelle L and Ito, Daisuke and Wang, Stephanie and Bracha, Abigail L and Liefeld, Ted and Wawer, Mathias and Gilbert, Joshua C and Wilson, Andrew J and Stransky, Nicolas and Kryukov, Gregory V and Dancik, Vlado and Barretina, Jordi and Garraway, Levi A and Hon, C Suk-Yee and Munoz, Benito and Bittker, Joshua A and Stockwell, Brent R and Khabele, Dineo and Stern, Andrew M and Clemons, Paul A and Shamji, Alykhan F and Schreiber, Stuart L},
pages = {1151-1161},
url = {http://dx.doi.org/10.1016/j.cell.2013.08.003},
year = {2013},
month = {aug},
day = {29},
urldate = {2023-05-29},
journal = {Cell},
volume = {154},
number = {5},
doi = {10.1016/j.cell.2013.08.003},
pmid = {23993102},
pmcid = {PMC3954635},
sciwheel-projects = {MOADAE},
abstract = {The high rate of clinical response to protein-kinase-targeting drugs matched to cancer patients with specific genomic alterations has prompted efforts to use cancer cell line ({CCL}) profiling to identify additional biomarkers of small-molecule sensitivities. We have quantitatively measured the sensitivity of 242 genomically characterized {CCLs} to an Informer Set of 354 small molecules that target many nodes in cell circuitry, uncovering protein dependencies that: (1) associate with specific cancer-genomic alterations and (2) can be targeted by small molecules. We have created the Cancer Therapeutics Response Portal (http://www.broadinstitute.org/ctrp) to enable users to correlate genetic features to sensitivity in individual lineages and control for confounding factors of {CCL} profiling. We report a candidate dependency, associating activating mutations in the oncogene \beta-catenin with sensitivity to the Bcl-2 family antagonist, navitoclax. The resource can be used to develop novel therapeutic hypotheses and to accelerate discovery of drugs matched to patients by their cancer genotype and lineage. Copyright \copyright 2013 Elsevier Inc. All rights reserved.}
}
@article{chin_2011,
title = {Cancer genomics: from discovery science to personalized medicine.},
author = {Chin, Lynda and Andersen, Jannik N and Futreal, P Andrew},
pages = {297-303},
url = {http://dx.doi.org/10.1038/nm.2323},
year = {2011},
month = {mar},
urldate = {2023-12-20},
journal = {Nature Medicine},
volume = {17},
number = {3},
doi = {10.1038/nm.2323},
pmid = {21383744},
sciwheel-projects = {MOADAE},
abstract = {Recent advances in genome technologies and the ensuing outpouring of genomic information related to cancer have accelerated the convergence of discovery science and clinical medicine. Successful examples of translating cancer genomics into therapeutics and diagnostics reinforce its potential to make possible personalized cancer medicine. However, the bottlenecks along the path of converting a genome discovery into a tangible clinical endpoint are numerous and formidable. In this Perspective, we emphasize the importance of establishing the biological relevance of a cancer genomic discovery in realizing its clinical potential and discuss some of the major obstacles to moving from the bench to the bedside.}
}
@article{costello_2014,
title = {A community effort to assess and improve drug sensitivity prediction algorithms.},
author = {Costello, James C and Heiser, Laura M and Georgii, Elisabeth and Gönen, Mehmet and Menden, Michael P and Wang, Nicholas J and Bansal, Mukesh and Ammad-ud-din, Muhammad and Hintsanen, Petteri and Khan, Suleiman A and Mpindi, John-Patrick and Kallioniemi, Olli and Honkela, Antti and Aittokallio, Tero and Wennerberg, Krister and {NCI} {DREAM} Community and Collins, James J and Gallahan, Dan and Singer, Dinah and Saez-Rodriguez, Julio and Kaski, Samuel and Gray, Joe W and Stolovitzky, Gustavo},
pages = {1202-1212},
url = {http://dx.doi.org/10.1038/nbt.2877},
year = {2014},
month = {dec},
urldate = {2023-03-22},
journal = {Nature Biotechnology},
volume = {32},
number = {12},
doi = {10.1038/nbt.2877},
pmid = {24880487},
pmcid = {PMC4547623},
sciwheel-projects = {MOADAE},
abstract = {Predicting the best treatment strategy from genomic information is a core goal of precision medicine. Here we focus on predicting drug response based on a cohort of genomic, epigenomic and proteomic profiling data sets measured in human breast cancer cell lines. Through a collaborative effort between the National Cancer Institute ({NCI}) and the Dialogue on Reverse Engineering Assessment and Methods ({DREAM}) project, we analyzed a total of 44 drug sensitivity prediction algorithms. The top-performing approaches modeled nonlinear relationships and incorporated biological pathway information. We found that gene expression microarrays consistently provided the best predictive power of the individual profiling data sets; however, performance was increased by including multiple, independent data sets. We discuss the innovations underlying the top-performing methodology, Bayesian multitask {MKL}, and we provide detailed descriptions of all methods. This study establishes benchmarks for drug sensitivity prediction and identifies approaches that can be leveraged for the development of new methods.}
}
@article{yang_2013,
title = {Genomics of Drug Sensitivity in Cancer ({GDSC}): a resource for therapeutic biomarker discovery in cancer cells.},
author = {Yang, Wanjuan and Soares, Jorge and Greninger, Patricia and Edelman, Elena J and Lightfoot, Howard and Forbes, Simon and Bindal, Nidhi and Beare, Dave and Smith, James A and Thompson, I Richard and Ramaswamy, Sridhar and Futreal, P Andrew and Haber, Daniel A and Stratton, Michael R and Benes, Cyril and {McDermott}, Ultan and Garnett, Mathew J},
pages = {D955-61},
url = {http://dx.doi.org/10.1093/nar/gks1111},
year = {2013},
month = {jan},
urldate = {2016-11-04},
journal = {Nucleic Acids Research},
volume = {41},
number = {Database issue},
doi = {10.1093/nar/gks1111},
pmid = {23180760},
pmcid = {PMC3531057},
sciwheel-projects = {biological vs data-driven networks and {MOADAE}},
abstract = {Alterations in cancer genomes strongly influence clinical responses to treatment and in many instances are potent biomarkers for response to drugs. The Genomics of Drug Sensitivity in Cancer ({GDSC}) database (www.{cancerRxgene}.org) is the largest public resource for information on drug sensitivity in cancer cells and molecular markers of drug response. Data are freely available without restriction. {GDSC} currently contains drug sensitivity data for almost 75 000 experiments, describing response to 138 anticancer drugs across almost 700 cancer cell lines. To identify molecular markers of drug response, cell line drug sensitivity data are integrated with large genomic datasets obtained from the Catalogue of Somatic Mutations in Cancer database, including information on somatic mutations in cancer genes, gene amplification and deletion, tissue type and transcriptional data. Analysis of {GDSC} data is through a web portal focused on identifying molecular biomarkers of drug sensitivity based on queries of specific anticancer drugs or cancer genes. Graphical representations of the data are used throughout with links to related resources and all datasets are fully downloadable. {GDSC} provides a unique resource incorporating large drug sensitivity and genomic datasets to facilitate the discovery of new therapeutic biomarkers for cancer therapies.}
}
@article{seashoreludlow_2015,
title = {Harnessing Connectivity in a Large-Scale Small-Molecule Sensitivity Dataset.},
author = {Seashore-Ludlow, Brinton and Rees, Matthew G and Cheah, Jaime H and Cokol, Murat and Price, Edmund V and Coletti, Matthew E and Jones, Victor and Bodycombe, Nicole E and Soule, Christian K and Gould, Joshua and Alexander, Benjamin and Li, Ava and Montgomery, Philip and Wawer, Mathias J and Kuru, Nurdan and Kotz, Joanne D and Hon, C Suk-Yee and Munoz, Benito and Liefeld, Ted and Dančík, Vlado and Bittker, Joshua A and Palmer, Michelle and Bradner, James E and Shamji, Alykhan F and Clemons, Paul A and Schreiber, Stuart L},
pages = {1210-1223},
url = {http://dx.doi.org/10.1158/2159-8290.{CD}-15-0235},
year = {2015},
month = {nov},
urldate = {2023-12-20},
journal = {Cancer discovery},
volume = {5},
number = {11},
doi = {10.1158/2159-8290.{CD}-15-0235},
pmid = {26482930},
pmcid = {PMC4631646},
sciwheel-projects = {MOADAE},
abstract = {{UNLABELLED}: Identifying genetic alterations that prime a cancer cell to respond to a particular therapeutic agent can facilitate the development of precision cancer medicines. Cancer cell-line ({CCL}) profiling of small-molecule sensitivity has emerged as an unbiased method to assess the relationships between genetic or cellular features of {CCLs} and small-molecule response. Here, we developed annotated cluster multidimensional enrichment analysis to explore the associations between groups of small molecules and groups of {CCLs} in a new, quantitative sensitivity dataset. This analysis reveals insights into small-molecule mechanisms of action, and genomic features that associate with {CCL} response to small-molecule treatment. We are able to recapitulate known relationships between {FDA}-approved therapies and cancer dependencies and to uncover new relationships, including for {KRAS}-mutant cancers and neuroblastoma. To enable the cancer community to explore these data, and to generate novel hypotheses, we created an updated version of the Cancer Therapeutic Response Portal ({CTRP} v2). {SIGNIFICANCE}: We present the largest {CCL} sensitivity dataset yet available, and an analysis method integrating information from multiple {CCLs} and multiple small molecules to identify {CCL} response predictors robustly. We updated the {CTRP} to enable the cancer research community to leverage these data and analyses. \copyright2015 American Association for Cancer Research.}
}
@article{shih_2018,
title = {Drug discovery effectiveness from the standpoint of therapeutic mechanisms and indications.},
author = {Shih, Hsin-Pei and Zhang, Xiaodan and Aronov, Alex M},
pages = {19-33},
url = {http://dx.doi.org/10.1038/nrd.2017.194},
year = {2018},
month = {jan},
urldate = {2023-12-20},
journal = {Nature Reviews. Drug Discovery},
volume = {17},
number = {1},
doi = {10.1038/nrd.2017.194},
pmid = {29075002},
sciwheel-projects = {MOADAE},
abstract = {The productivity of the pharmaceutical industry has been widely discussed in recent years, particularly with regard to concerns that substantial expenditures on research and development have failed to translate into approved drugs. Various analyses of this productivity challenge have focused on aspects such as attrition rates at particular clinical phases or the physicochemical properties of drug candidates, but relatively little attention has been paid to how the industry has performed from the standpoint of the choice of therapeutic mechanisms and their intended indications. This article examines what the pharmaceutical industry has achieved in this respect by analysing comprehensive industry-wide data on the mechanism-indication pairs that have been investigated during the past 20 years. Our findings indicate several points and trends that we hope will be useful in understanding and improving the productivity of the industry, including areas in which the industry has had substantial success or failure and the relative extent of novelty in completed and ongoing projects.}
}
@article{ghandi_2019,
title = {Next-generation characterization of the Cancer Cell Line Encyclopedia.},
author = {Ghandi, Mahmoud and Huang, Franklin W and Jané-Valbuena, Judit and Kryukov, Gregory V and Lo, Christopher C and {McDonald}, E Robert and Barretina, Jordi and Gelfand, Ellen T and Bielski, Craig M and Li, Haoxin and Hu, Kevin and Andreev-Drakhlin, Alexander Y and Kim, Jaegil and Hess, Julian M and Haas, Brian J and Aguet, François and Weir, Barbara A and Rothberg, Michael V and Paolella, Brenton R and Lawrence, Michael S and Akbani, Rehan and Lu, Yiling and Tiv, Hong L and Gokhale, Prafulla C and de Weck, Antoine and Mansour, Ali Amin and Oh, Coyin and Shih, Juliann and Hadi, Kevin and Rosen, Yanay and Bistline, Jonathan and Venkatesan, Kavitha and Reddy, Anupama and Sonkin, Dmitriy and Liu, Manway and Lehar, Joseph and Korn, Joshua M and Porter, Dale A and Jones, Michael D and Golji, Javad and Caponigro, Giordano and Taylor, Jordan E and Dunning, Caitlin M and Creech, Amanda L and Warren, Allison C and {McFarland}, James M and Zamanighomi, Mahdi and Kauffmann, Audrey and Stransky, Nicolas and Imielinski, Marcin and Maruvka, Yosef E and Cherniack, Andrew D and Tsherniak, Aviad and Vazquez, Francisca and Jaffe, Jacob D and Lane, Andrew A and Weinstock, David M and Johannessen, Cory M and Morrissey, Michael P and Stegmeier, Frank and Schlegel, Robert and Hahn, William C and Getz, Gad and Mills, Gordon B and Boehm, Jesse S and Golub, Todd R and Garraway, Levi A and Sellers, William R},
pages = {503-508},
url = {http://www.nature.com/articles/s41586-019-1186-3},
year = {2019},
month = {may},
day = {8},
urldate = {2020-08-04},
journal = {Nature},
volume = {569},
number = {7757},
issn = {0028-0836},
doi = {10.1038/s41586-019-1186-3},
pmid = {31068700},
pmcid = {PMC6697103},
keywords = {Cancer and Data Source and Drugs},
sciwheel-projects = {MOADAE},
abstract = {Large panels of comprehensively characterized human cancer models, including the Cancer Cell Line Encyclopedia ({CCLE}), have provided a rigorous framework with which to study genetic variants, candidate targets, and small-molecule and biological therapeutics and to identify new marker-driven cancer dependencies. To improve our understanding of the molecular features that contribute to cancer phenotypes, including drug responses, here we have expanded the characterizations of cancer cell lines to include genetic, {RNA} splicing, {DNA} methylation, histone H3 modification, {microRNA} expression and reverse-phase protein array data for 1,072 cell lines from individuals of various lineages and ethnicities. Integration of these data with functional characterizations such as drug-sensitivity, short hairpin {RNA} knockdown and {CRISPR}-Cas9 knockout data reveals potential targets for cancer drugs and associated biomarkers. Together, this dataset and an accompanying public data portal provide a resource for the acceleration of cancer research using model cancer cell lines.}
}
@article{salvadores_2020,
title = {Matching cell lines with cancer type and subtype of origin via mutational, epigenomic, and transcriptomic patterns.},
author = {Salvadores, Marina and Fuster-Tormo, Francisco and Supek, Fran},
url = {https://advances.sciencemag.org/lookup/doi/10.1126/sciadv.aba1862},
year = {2020},
month = {jul},
day = {1},
urldate = {2021-10-25},
journal = {Science Advances},
volume = {6},
number = {27},
issn = {2375-2548},
doi = {10.1126/sciadv.aba1862},
pmid = {32937430},
pmcid = {PMC7458440},
keywords = {Cancer and Cell line and Unsupervised},
sciwheel-projects = {Drug effect model and {MOADAE}},
abstract = {Cell lines are commonly used as cancer models. The tissue of origin provides context for understanding biological mechanisms and predicting therapy response. We therefore systematically examined whether cancer cell lines exhibit features matching the presumed cancer type of origin. Gene expression and {DNA} methylation classifiers trained on \~9000 tumors identified 35 (of 614 examined) cell lines that better matched a different tissue or cell type than the one originally assigned. Mutational patterns further supported most reassignments. For instance, cell lines identified as originating from the skin often exhibited a {UV} mutational signature. We cataloged 366 "golden set" cell lines in which transcriptomic and epigenomic profiles strongly resemble the cancer type of origin, further proposing their assignments to subtypes. Accounting for the uncertain tissue of origin in cell line panels can change the interpretation of drug screening and genetic screening data, revealing previously unknown genomic determinants of sensitivity or resistance. Copyright \copyright 2020 The Authors, some rights reserved; exclusive licensee American Association for the Advancement of Science. No claim to original U.S. Government Works. Distributed under a Creative Commons Attribution {NonCommercial} License 4.0 ({CC} {BY}-{NC}).}
}
@article{dincer_2020,
title = {Adversarial deconfounding autoencoder for learning robust gene expression embeddings.},
author = {Dincer, Ayse B and Janizek, Joseph D and Lee, Su-In},
pages = {i573-i582},
url = {https://academic.oup.com/bioinformatics/article/36/Supplement\_2/i573/6055930},
year = {2020},
month = {dec},
day = {30},
urldate = {2022-04-11},
journal = {Bioinformatics},
volume = {36},
number = {Suppl\_2},
issn = {1367-4803},
doi = {10.1093/bioinformatics/btaa796},
pmid = {33381842},
pmcid = {PMC7773484},
keywords = {Batch Effect Correction and Deep Learning},
sciwheel-projects = {MOADAE},
abstract = {{MOTIVATION}: Increasing number of gene expression profiles has enabled the use of complex models, such as deep unsupervised neural networks, to extract a latent space from these profiles. However, expression profiles, especially when collected in large numbers, inherently contain variations introduced by technical artifacts (e.g. batch effects) and uninteresting biological variables (e.g. age) in addition to the true signals of interest. These sources of variations, called confounders, produce embeddings that fail to transfer to different domains, i.e. an embedding learned from one dataset with a specific confounder distribution does not generalize to different distributions. To remedy this problem, we attempt to disentangle confounders from true signals to generate biologically informative embeddings. {RESULTS}: In this article, we introduce the Adversarial Deconfounding {AutoEncoder} ({AD}-{AE}) approach to deconfounding gene expression latent spaces. The {AD}-{AE} model consists of two neural networks: (i) an autoencoder to generate an embedding that can reconstruct original measurements, and (ii) an adversary trained to predict the confounder from that embedding. We jointly train the networks to generate embeddings that can encode as much information as possible without encoding any confounding signal. By applying {AD}-{AE} to two distinct gene expression datasets, we show that our model can (i) generate embeddings that do not encode confounder information, (ii) conserve the biological signals present in the original space and (iii) generalize successfully across different confounder domains. We demonstrate that {AD}-{AE} outperforms standard autoencoder and other deconfounding approaches. {AVAILABILITY} {AND} {IMPLEMENTATION}: Our code and data are available at https://gitlab.cs.washington.edu/abdincer/ad-ae. {SUPPLEMENTARY} {INFORMATION}: Supplementary data are available at Bioinformatics online. \copyright The Author(s) 2020. Published by Oxford University Press. All rights reserved. For permissions, please e-mail: journals.permissions@oup.com.}
}
@article{arjovsky_2017,
title = {Wasserstein {GAN}},
author = {Arjovsky, Martin and Chintala, Soumith and Bottou, Léon},
url = {https://arxiv.org/abs/1701.07875},
year = {2017},
urldate = {2023-06-27},
journal = {arXiv},
doi = {10.48550/arxiv.1701.07875},
sciwheel-projects = {MOADAE},
abstract = {We introduce a new algorithm named {WGAN}, an alternative to traditional {GAN} training. In this new model, we show that we can improve the stability of learning, get rid of problems like mode collapse, and provide meaningful learning curves useful for debugging and hyperparameter searches. Furthermore, we show that the corresponding optimization problem is sound, and provide extensive theoretical work highlighting the deep connections to other distances between distributions.}
}
@article{vo_2021,
title = {Survival Prediction of Lung Cancer Using Small-Size Clinical Data with a Multiple Task Variational Autoencoder},
author = {Vo, Thanh-Hung and Lee, Guee-Sang and Yang, Hyung-Jeong and Oh, In-Jae and Kim, Soo-Hyung and Kang, Sae-Ryung},
pages = {1396},
url = {https://www.mdpi.com/2079-9292/10/12/1396},
year = {2021},
month = {jun},
day = {10},
urldate = {2022-09-29},
journal = {Electronics},
volume = {10},
number = {12},
issn = {2079-9292},
doi = {10.3390/electronics10121396},
keywords = {Deep Learning and Survival Analysis and {VAE}},
sciwheel-projects = {MOADAE},
abstract = {Due to the increase of lung cancer globally, and particularly in Korea, survival analysis for this type of cancer has gained prominence in recent years. For this task, mathematical and traditional machine learning approaches are commonly used by medical doctors. While the deep learning approach has had proven success in computer vision tasks, natural language processing and other {AI} techniques are also adopted for this task. Due to the privacy issues and management process, data in medicine are difficult to collect, which leads to a paucity of samples. The small number of samples makes it difficult to use deep learning and renders this approach unusable. In this investigation, we propose a network architecture that combines a variational autoencoder ({VAE}) with the typical {DNN} architecture to solve the survival analysis task. With a training size of n = 4107, {MVAESA} achieves a C-index of 0.722 while {CoxCC}, {CoxPH}, and {CoxTime} achieved scores of 0.713, 0.703, and 0.710, respectively. With a small training size of n = 379, {MVAESA} achieves a C-index of 0.707, compared with 0.689, 0.688 and 0.690 for {CoxCC}, {CoxPH}, and {CoxTime}, respectively. The results show that the combination of a {VAE} with a target task makes the network more stable and that the network could be trained using a small-sized sample.}
}
@article{he_2022,
title = {A context-aware deconfounding autoencoder for robust prediction of personalized clinical drug response from cell-line compound screening},
author = {He, Di and Liu, Qiao and Wu, You and Xie, Lei},
url = {https://www.nature.com/articles/s42256-022-00541-0},
year = {2022},
month = {oct},
day = {17},
urldate = {2023-06-29},
journal = {Nature Machine Intelligence},
issn = {2522-5839},
doi = {10.1038/s42256-022-00541-0},
sciwheel-projects = {MOADAE},
abstract = {Accurate and robust prediction of patient-specific responses to a new compound is critical to personalized drug discovery and development. However, patient data are often too scarce to train a generalized machine learning model. Although many methods have been developed to utilize cell-line screens for predicting clinical responses, their performances are unreliable owing to data heterogeneity and distribution shift. Here we have developed a novel context-aware deconfounding autoencoder ({CODE}-{AE}) that can extract intrinsic biological signals masked by context-specific patterns and confounding factors. Extensive comparative studies demonstrated that {CODE}-{AE} effectively alleviated the out-of-distribution problem for the model generalization and significantly improved accuracy and robustness over state-of-the-art methods in predicting patient-specific clinical drug responses purely from cell-line compound screens. Using {CODE}-{AE}, we screened 59 drugs for 9,808 patients with cancer. Our results are consistent with existing clinical observations, suggesting the potential of {CODE}-{AE} in developing personalized therapies and drug response biomarkers.}
}
@article{chen_2022,
title = {Deep transfer learning of cancer drug responses by integrating bulk and single-cell {RNA}-seq data.},
author = {Chen, Junyi and Wang, Xiaoying and Ma, Anjun and Wang, Qi-En and Liu, Bingqiang and Li, Lang and Xu, Dong and Ma, Qin},
pages = {6494},
url = {https://www.nature.com/articles/s41467-022-34277-7},
year = {2022},
month = {oct},
day = {30},
urldate = {2023-02-01},
journal = {Nature Communications},
volume = {13},
number = {1},
issn = {2041-1723},
doi = {10.1038/s41467-022-34277-7},
pmid = {36310235},
pmcid = {PMC9618578},
sciwheel-projects = {MOADAE},
abstract = {Drug screening data from massive bulk gene expression databases can be analyzed to determine the optimal clinical application of cancer drugs. The growing amount of single-cell {RNA} sequencing ({scRNA}-seq) data also provides insights into improving therapeutic effectiveness by helping to study the heterogeneity of drug responses for cancer cell subpopulations. Developing computational approaches to predict and interpret cancer drug response in single-cell data collected from clinical samples can be very useful. We propose {scDEAL}, a deep transfer learning framework for cancer drug response prediction at the single-cell level by integrating large-scale bulk cell-line data. The highlight in {scDEAL} involves harmonizing drug-related bulk {RNA}-seq data with {scRNA}-seq data and transferring the model trained on bulk {RNA}-seq data to predict drug responses in {scRNA}-seq. Another feature of {scDEAL} is the integrated gradient feature interpretation to infer the signature genes of drug resistance mechanisms. We benchmark {scDEAL} on six {scRNA}-seq datasets and demonstrate its model interpretability via three case studies focusing on drug response label prediction, gene signature identification, and pseudotime analysis. We believe that {scDEAL} could help study cell reprogramming, drug selection, and repurposing for improving therapeutic efficacy. \copyright 2022. The Author(s).}
}
@article{gulrajani_2017,
title = {Improved Training of Wasserstein {GANs}},
author = {Gulrajani, Ishaan and Ahmed, Faruk and Arjovsky, Martin and Dumoulin, Vincent and Courville, Aaron C.},
url = {https://papers.nips.cc/paper\_files/paper/2017/hash/892c3b1c6dccd52936e27cbd0ff683d6-Abstract.html},
year = {2017},
urldate = {2023-07-31},
journal = {Advances in Neural Information Processing Systems},
sciwheel-projects = {MOADAE}
}
@article{efron_1977,
title = {The efficiency of cox's likelihood function for censored data},
author = {Efron, Bradley},
pages = {557},
url = {https://www.jstor.org/stable/2286217?origin=crossref},
year = {1977},
month = {sep},
urldate = {2022-10-11},
journal = {Journal of the American Statistical Association},
volume = {72},
number = {359},
issn = {01621459},
doi = {10.2307/2286217},
keywords = {Survival Analysis},
sciwheel-projects = {MOADAE}
}
@article{klambauer_2017,
title = {Self-Normalizing Neural Networks},
author = {Klambauer, Günter and Unterthiner, Thomas and Mayr, Andreas and Hochreiter, Sepp},
url = {https://arxiv.org/abs/1706.02515},
year = {2017},
month = {jun},
day = {8},
urldate = {2022-05-09},
journal = {arXiv},
doi = {10.48550/arxiv.1706.02515},
sciwheel-projects = {MOADAE},
abstract = {Deep Learning has revolutionized vision via convolutional neural networks ({CNNs}) and natural language processing via recurrent neural networks ({RNNs}). However, success stories of Deep Learning with standard feed-forward neural networks ({FNNs}) are rare. {FNNs} that perform well are typically shallow and, therefore cannot exploit many levels of abstract representations. We introduce self-normalizing neural networks ({SNNs}) to enable high-level abstract representations. While batch normalization requires explicit normalization, neuron activations of {SNNs} automatically converge towards zero mean and unit variance. The activation function of {SNNs} are "scaled exponential linear units" ({SELUs}), which induce self-normalizing properties. Using the Banach fixed-point theorem, we prove that activations close to zero mean and unit variance that are propagated through many network layers will converge towards zero mean and unit variance -- even under the presence of noise and perturbations. This convergence property of {SNNs} allows to (1) train deep networks with many layers, (2) employ strong regularization, and (3) to make learning highly robust. Furthermore, for activations not close to unit variance, we prove an upper and lower bound on the variance, thus, vanishing and exploding gradients are impossible. We compared {SNNs} on (a) 121 tasks from the {UCI} machine learning repository, on (b) drug discovery benchmarks, and on (c) astronomy tasks with standard {FNNs} and other machine learning methods such as random forests and support vector machines. {SNNs} significantly outperformed all competing {FNN} methods at 121 {UCI} tasks, outperformed all competing methods at the Tox21 dataset, and set a new record at an astronomy data set. The winning {SNN} architectures are often very deep. Implementations are available at: github.com/bioinf-jku/{SNNs}.}
}
@article{ramos_2020,
title = {Multiomic integration of public oncology databases in bioconductor.},
author = {Ramos, Marcel and Geistlinger, Ludwig and Oh, Sehyun and Schiffer, Lucas and Azhar, Rimsha and Kodali, Hanish and de Bruijn, Ino and Gao, Jianjiong and Carey, Vincent J and Morgan, Martin and Waldron, Levi},
pages = {958-971},
url = {http://dx.doi.org/10.1200/{CCI}.19.00119},
year = {2020},
month = {oct},
urldate = {2022-03-24},
journal = {{JCO} clinical cancer informatics},
volume = {4},
doi = {10.1200/{CCI}.19.00119},
pmid = {33119407},
pmcid = {PMC7608653},
abstract = {{PURPOSE}: Investigations of the molecular basis for the development, progression, and treatment of cancer increasingly use complementary genomic assays to gather multiomic data, but management and analysis of such data remain complex. The {cBioPortal} for cancer genomics currently provides multiomic data from \textgreater 260 public studies, including The Cancer Genome Atlas ({TCGA}) data sets, but integration of different data types remains challenging and error prone for computational methods and tools using these resources. Recent advances in data infrastructure within the Bioconductor project enable a novel and powerful approach to creating fully integrated representations of these multiomic, pan-cancer databases. {METHODS}: We provide a set of R/Bioconductor packages for working with {TCGA} legacy data and {cBioPortal} data, with special considerations for loading time; efficient representations in and out of memory; analysis platform; and an integrative framework, such as {MultiAssayExperiment}. Large methylation data sets are provided through out-of-memory data representation to provide responsive loading times and analysis capabilities on machines with limited memory. {RESULTS}: We developed the {curatedTCGAData} and {cBioPortalData} R/Bioconductor packages to provide integrated multiomic data sets from the {TCGA} legacy database and the {cBioPortal} web application programming interface using the {MultiAssayExperiment} data structure. This suite of tools provides coordination of diverse experimental assays with clinicopathological data with minimal data management burden, as demonstrated through several greatly simplified multiomic and pan-cancer analyses. {CONCLUSION}: These integrated representations enable analysts and tool developers to apply general statistical and plotting methods to extensive multiomic data through user-friendly commands and documented examples.}
}
@article{li_2011,
title = {{RSEM}: accurate transcript quantification from {RNA}-Seq data with or without a reference genome.},
author = {Li, Bo and Dewey, Colin N},
pages = {323},
url = {http://dx.doi.org/10.1186/1471-2105-12-323},
year = {2011},
month = {aug},
day = {4},
urldate = {2016-11-18},
journal = {{BMC} Bioinformatics},
volume = {12},
doi = {10.1186/1471-2105-12-323},
pmid = {21816040},
pmcid = {PMC3163565},
sciwheel-projects = {Articles and Patient stratification benchmark},
abstract = {{BACKGROUND}: {RNA}-Seq is revolutionizing the way transcript abundances are measured. A key challenge in transcript quantification from {RNA}-Seq data is the handling of reads that map to multiple genes or isoforms. This issue is particularly important for quantification with de novo transcriptome assemblies in the absence of sequenced genomes, as it is difficult to determine which transcripts are isoforms of the same gene. A second significant issue is the design of {RNA}-Seq experiments, in terms of the number of reads, read length, and whether reads come from one or both ends of {cDNA} fragments. {RESULTS}: We present {RSEM}, an user-friendly software package for quantifying gene and isoform abundances from single-end or paired-end {RNA}-Seq data. {RSEM} outputs abundance estimates, 95\% credibility intervals, and visualization files and can also simulate {RNA}-Seq data. In contrast to other existing tools, the software does not require a reference genome. Thus, in combination with a de novo transcriptome assembler, {RSEM} enables accurate transcript quantification for species without sequenced genomes. On simulated and real data sets, {RSEM} has superior or comparable performance to quantification methods that rely on a reference genome. Taking advantage of {RSEM}'s ability to effectively use ambiguously-mapping reads, we show that accurate gene-level abundance estimates are best obtained with large numbers of short single-end reads. On the other hand, estimates of the relative frequencies of isoforms within single genes may be improved through the use of paired-end reads, depending on the number of possible splice forms for each gene. {CONCLUSIONS}: {RSEM} is an accurate and user-friendly software tool for quantifying transcript abundances from {RNA}-Seq data. As it does not rely on the existence of a reference genome, it is particularly useful for quantification with de novo transcriptome assemblies. In addition, {RSEM} has enabled valuable guidance for cost-efficient design of quantification experiments with {RNA}-Seq, which is currently relatively expensive.}
}
@article{corsello_2020,
title = {Discovering the anti-cancer potential of non-oncology drugs by systematic viability profiling.},
author = {Corsello, Steven M and Nagari, Rohith T and Spangler, Ryan D and Rossen, Jordan and Kocak, Mustafa and Bryan, Jordan G and Humeidi, Ranad and Peck, David and Wu, Xiaoyun and Tang, Andrew A and Wang, Vickie M and Bender, Samantha A and Lemire, Evan and Narayan, Rajiv and Montgomery, Philip and Ben-David, Uri and Garvie, Colin W and Chen, Yejia and Rees, Matthew G and Lyons, Nicholas J and {McFarland}, James M and Wong, Bang T and Wang, Li and Dumont, Nancy and O'Hearn, Patrick J and Stefan, Eric and Doench, John G and Harrington, Caitlin N and Greulich, Heidi and Meyerson, Matthew and Vazquez, Francisca and Subramanian, Aravind and Roth, Jennifer A and Bittker, Joshua A and Boehm, Jesse S and Mader, Christopher C and Tsherniak, Aviad and Golub, Todd R},
pages = {235-248},
url = {http://www.nature.com/articles/s43018-019-0018-6},
year = {2020},
month = {feb},
urldate = {2020-07-21},
journal = {Nature Cancer},
volume = {1},
number = {2},
issn = {2662-1347},
doi = {10.1038/s43018-019-0018-6},
pmid = {32613204},
pmcid = {PMC7328899},
keywords = {Data Source and Drug response and Drugs and Pharmacogenomics},
abstract = {Anti-cancer uses of non-oncology drugs have occasionally been found, but such discoveries have been serendipitous. We sought to create a public resource containing the growth inhibitory activity of 4,518 drugs tested across 578 human cancer cell lines. We used {PRISM}, a molecular barcoding method, to screen drugs against cell lines in pools. An unexpectedly large number of non-oncology drugs selectively inhibited subsets of cancer cell lines in a manner predictable from the cell lines' molecular features. Our findings include compounds that killed by inducing {PDE3A}-{SLFN12} complex formation; vanadium-containing compounds whose killing depended on the sulfate transporter {SLC26A2}; the alcohol dependence drug disulfiram, which killed cells with low expression of metallothioneins; and the anti-inflammatory drug tepoxalin, which killed via the multi-drug resistance protein {ABCB1}. The {PRISM} drug repurposing resource (https://depmap.org/repurposing) is a starting point to develop new oncology therapeutics, and more rarely, for potential direct clinical translation.}
}
@article{smirnov_2016,
title = {{PharmacoGx}: an R package for analysis of large pharmacogenomic datasets.},
author = {Smirnov, Petr and Safikhani, Zhaleh and El-Hachem, Nehme and Wang, Dong and She, Adrian and Olsen, Catharina and Freeman, Mark and Selby, Heather and Gendoo, Deena M A and Grossmann, Patrick and Beck, Andrew H and Aerts, Hugo J W L and Lupien, Mathieu and Goldenberg, Anna and Haibe-Kains, Benjamin},
pages = {1244-1246},
url = {http://dx.doi.org/10.1093/bioinformatics/btv723},
year = {2016},
month = {apr},
day = {15},
urldate = {2024-01-08},
journal = {Bioinformatics},
volume = {32},
number = {8},
doi = {10.1093/bioinformatics/btv723},
pmid = {26656004},
abstract = {{UNLABELLED}: Pharmacogenomics holds great promise for the development of biomarkers of drug response and the design of new therapeutic options, which are key challenges in precision medicine. However, such data are scattered and lack standards for efficient access and analysis, consequently preventing the realization of the full potential of pharmacogenomics. To address these issues, we implemented {PharmacoGx}, an easy-to-use, open source package for integrative analysis of multiple pharmacogenomic datasets. We demonstrate the utility of our package in comparing large drug sensitivity datasets, such as the Genomics of Drug Sensitivity in Cancer and the Cancer Cell Line Encyclopedia. Moreover, we show how to use our package to easily perform Connectivity Map analysis. With increasing availability of drug-related data, our package will open new avenues of research for meta-analysis of pharmacogenomic data. {AVAILABILITY} {AND} {IMPLEMENTATION}: {PharmacoGx} is implemented in R and can be easily installed on any system. The package is available from {CRAN} and its source code is available from {GitHub}. {CONTACT}: bhaibeka@uhnresearch.ca or benjamin.haibe.kains@utoronto.ca {SUPPLEMENTARY} {INFORMATION}: Supplementary data are available at Bioinformatics online. \copyright The Author 2015. Published by Oxford University Press. All rights reserved. For Permissions, please e-mail: journals.permissions@oup.com.}
}
@article{polster_2020,
author  = {Sebastian P{\"o}lsterl},
title   = {scikit-survival: A Library for Time-to-Event Analysis Built on Top of scikit-learn},
journal = {Journal of Machine Learning Research},
year    = {2020},
volume  = {21},
number  = {212},
pages   = {1-6},
url     = {http://jmlr.org/papers/v21/20-729.html}
}
@article{pedregosa_2011,
title = {Scikit-learn: Machine Learning in Python},
author = {Pedregosa, Fabian and Varoquaux, Gaël and Gramfort, Alexandre and Michel, Vincent and Thirion, Bertrand and Grisel, Olivier and Blondel, Mathieu and Prettenhofer, Peter and Weiss, Ron and Dubourg, Vincent and Vanderplas, Jake and Passos, Alexandre and Cournapeau, David and Brucher, Matthieu and Perrot, Matthieu and Duchesnay, {\'E}douard},
url = {https://jmlr.csail.mit.edu/papers/v12/pedregosa11a.html},
year = {2011},
urldate = {2024-01-08},
journal = {Journal of Machine Learning Research}
}
@misc{scanb_data, 
author   = {Vallon-Christersson, Johan},
year     = {2023},
title    = {RNA Sequencing-Based Single Sample Predictors of Molecular Subtype and Risk of Recurrence for Clinical Assessment of Early-Stage Breast Cancer},
howpublished  = {Mendeley Data, V3, doi: 10.17632/yzxtxn4nmd.3}
}
@article{staaf_2022,
title = {{RNA} sequencing-based single sample predictors of molecular subtype and risk of recurrence for clinical assessment of early-stage breast cancer.},
author = {Staaf, Johan and H{\"a}kkinen, Jari and Hegardt, Cecilia and Saal, Lao H and Kimbung, Siker and Hedenfalk, Ingrid and Lien, Tonje and S{\o}rlie, Therese and Naume, Bj{\o}rn and Russnes, Hege and Marcone, Rachel and Ayyanan, Ayyakkannu and Brisken, Cathrin and Malterling, Rebecka R and Asking, Bengt and Olofsson, Helena and Lindman, Henrik and Bendahl, P{\"a}r-Ola and Ehinger, Anna and Larsson, Christer and Loman, Niklas and Ryd{\'e}n, Lisa and Malmberg, Martin and Borg, {\AA}ke and Vallon-Christersson, Johan},
pages = {94},
url = {http://dx.doi.org/10.1038/s41523-022-00465-3},
year = {2022},
month = {aug},
day = {16},
urldate = {2023-01-25},
journal = {{NPJ} breast cancer},
volume = {8},
number = {1},
doi = {10.1038/s41523-022-00465-3},
pmid = {35974007},
pmcid = {PMC9381586},
}
@article{wishart_2018,
title = {{DrugBank} 5.0: a major update to the {DrugBank} database for 2018.},
author = {Wishart, David S and Feunang, Yannick D and Guo, An C and Lo, Elvis J and Marcu, Ana and Grant, Jason R and Sajed, Tanvir and Johnson, Daniel and Li, Carin and Sayeeda, Zinat and Assempour, Nazanin and Iynkkaran, Ithayavani and Liu, Yifeng and Maciejewski, Adam and Gale, Nicola and Wilson, Alex and Chin, Lucy and Cummings, Ryan and Le, Diana and Pon, Allison and Knox, Craig and Wilson, Michael},
pages = {D1074-D1082},
url = {http://dx.doi.org/10.1093/nar/gkx1037},
year = {2018},
month = {jan},
day = {4},
urldate = {2020-08-04},
journal = {Nucleic Acids Research},
volume = {46},
number = {D1},
doi = {10.1093/nar/gkx1037},
pmid = {29126136},
pmcid = {PMC5753335},
keywords = {Data Source and Drugs and Pharmacogenomics},
sciwheel-projects = {biological vs data-driven networks},
abstract = {{DrugBank} (www.drugbank.ca) is a web-enabled database containing comprehensive molecular information about drugs, their mechanisms, their interactions and their targets. First described in 2006, {DrugBank} has continued to evolve over the past 12 years in response to marked improvements to web standards and changing needs for drug research and development. This year's update, {DrugBank} 5.0, represents the most significant upgrade to the database in more than 10 years. In many cases, existing data content has grown by 100\% or more over the last update. For instance, the total number of investigational drugs in the database has grown by almost 300\%, the number of drug-drug interactions has grown by nearly 600\% and the number of {SNP}-associated drug effects has grown more than 3000\%. Significant improvements have been made to the quantity, quality and consistency of drug indications, drug binding data as well as drug-drug and drug-food interactions. A great deal of brand new data have also been added to {DrugBank} 5.0. This includes information on the influence of hundreds of drugs on metabolite levels (pharmacometabolomics), gene expression levels (pharmacotranscriptomics) and protein expression levels (pharmacoprotoemics). New data have also been added on the status of hundreds of new drug clinical trials and existing drug repurposing trials. Many other important improvements in the content, interface and performance of the {DrugBank} website have been made and these should greatly enhance its ease of use, utility and potential applications in many areas of pharmacological research, pharmaceutical science and drug education. \copyright The Author(s) 2017. Published by Oxford University Press on behalf of Nucleic Acids Research.}
}
@article{dai_2015,
title = {Breast cancer intrinsic subtype classification, clinical use and future trends.},
author = {Dai, Xiaofeng and Li, Ting and Bai, Zhonghu and Yang, Yankun and Liu, Xiuxia and Zhan, Jinling and Shi, Bozhi},
pages = {2929-2943},
url = {https://www.ncbi.nlm.nih.gov/pubmed/26693050},
year = {2015},
month = {sep},
day = {15},
urldate = {2021-03-22},
journal = {American journal of cancer research},
volume = {5},
number = {10},
pmid = {26693050},
pmcid = {PMC4656721},
sciwheel-projects = {Articles and Patient stratification benchmark},
abstract = {Breast cancer is composed of multiple subtypes with distinct morphologies and clinical implications. The advent of microarrays has led to a new paradigm in deciphering breast cancer heterogeneity, based on which the intrinsic subtyping system using prognostic multigene classifiers was developed. Subtypes identified using different gene panels, though overlap to a great extent, do not completely converge, and the avail of new information and perspectives has led to the emergence of novel subtypes, which complicate our understanding towards breast tumor heterogeneity. This review explores and summarizes the existing intrinsic subtypes, patient clinical features and management, commercial signature panels, as well as various information used for tumor classification. Two trends are pointed out in the end on breast cancer subtyping, i.e., either diverging to more refined groups or converging to the major subtypes. This review improves our understandings towards breast cancer intrinsic classification, current status on clinical application, and future trends.}
}
@article{liu_2018,
title = {An Integrated {TCGA} Pan-Cancer Clinical Data Resource to Drive High-Quality Survival Outcome Analytics.},
author = {Liu, Jianfang and Lichtenberg, Tara and Hoadley, Katherine A and Poisson, Laila M and Lazar, Alexander J and Cherniack, Andrew D and Kovatich, Albert J and Benz, Christopher C and Levine, Douglas A and Lee, Adrian V and Omberg, Larsson and Wolf, Denise M and Shriver, Craig D and Thorsson, Vesteinn and Cancer Genome Atlas Research Network and Hu, Hai},
pages = {400-416.e11},
url = {http://linkinghub.elsevier.com/retrieve/pii/S0092867418302290},
year = {2018},
month = {apr},
day = {5},
urldate = {2018-04-09},
journal = {Cell},
volume = {173},
number = {2},
issn = {00928674},
doi = {10.1016/j.cell.2018.02.052},
pmid = {29625055},
pmcid = {PMC6066282},
keywords = {Survival Analysis and {TCGA}},
sciwheel-projects = {{MVC} benchmark},
abstract = {For a decade, The Cancer Genome Atlas ({TCGA}) program collected clinicopathologic annotation data along with multi-platform molecular profiles of more than 11,000 human tumors across 33 different cancer types. {TCGA} clinical data contain key features representing the democratized nature of the data collection process. To ensure proper use of this large clinical dataset associated with genomic features, we developed a standardized dataset named the {TCGA} Pan-Cancer Clinical Data Resource ({TCGA}-{CDR}), which includes four major clinical outcome endpoints. In addition to detailing major challenges and statistical limitations encountered during the effort of integrating the acquired clinical data, we present a summary that includes endpoint usage recommendations for each cancer type. These {TCGA}-{CDR} findings appear to be consistent with cancer genomics studies independent of the {TCGA} effort and provide opportunities for investigating cancer biology using clinical correlates at an unprecedented scale. Copyright \copyright 2018 Elsevier Inc. All rights reserved.}
}
@misc{na_website_nd,
title = {{TCGA} Batch Effects Viewer},
url = {https://bioinformatics.mdanderson.org/public-software/tcga-batch-effects/},
urldate = {2021-03-30},
sciwheel-projects = {Articles and Patient stratification benchmark},
type = {WEBSITE}
}
@incollection{dy_2012,
booktitle = {Encyclopedia of the sciences of learning},
title = {Feature selection in unsupervised learning},
author = {Dy, Jennifer G.},
editor = {Seel, Norbert M.},
pages = {1278-1282},
publisher = {Springer {US}},
url = {http://link.springer.com/10.1007/978-1-4419-1428-6\_97},
year = {2012},
urldate = {2020-10-28},
isbn = {978-1-4419-1427-9},
doi = {10.1007/978-1-4419-1428-6\_97},
address = {Boston, {MA}},
keywords = {Machine Learning and Unsupervised},
sciwheel-projects = {Articles}
}
@article{harrell_1982,
title = {Evaluating the yield of medical tests},
author = {Harrell, Frank E.},
pages = {2543},
url = {http://jama.jamanetwork.com/article.aspx?doi=10.1001/jama.1982.03320430047030},
year = {1982},
month = {may},
day = {14},
urldate = {2022-09-22},
journal = {The Journal of the American Medical Association},
volume = {247},
number = {18},
issn = {0098-7484},
doi = {10.1001/jama.1982.03320430047030}
}
@article{kingma_2014,
title = {Adam: A Method for Stochastic Optimization},
author = {Kingma, Diederik P. and Ba, Jimmy},
url = {https://arxiv.org/abs/1412.6980},
year = {2014},
month = {dec},
day = {22},
urldate = {2021-01-11},
journal = {arXiv},
sciwheel-projects = {Articles and Patient stratification benchmark supplementary},
abstract = {We introduce Adam, an algorithm for first-order gradient-based optimization of stochastic objective functions, based on adaptive estimates of lower-order moments. The method is straightforward to implement, is computationally efficient, has little memory requirements, is invariant to diagonal rescaling of the gradients, and is well suited for problems that are large in terms of data and/or parameters. The method is also appropriate for non-stationary objectives and problems with very noisy and/or sparse gradients. The hyper-parameters have intuitive interpretations and typically require little tuning. Some connections to related algorithms, on which Adam was inspired, are discussed. We also analyze the theoretical convergence properties of the algorithm and provide a regret bound on the convergence rate that is comparable to the best known results under the online convex optimization framework. Empirical results demonstrate that Adam works well in practice and compares favorably to other stochastic optimization methods. Finally, we discuss {AdaMax}, a variant of Adam based on the infinity norm.}
}
@article{mcinnes_2018,
title = {{UMAP}: Uniform Manifold Approximation and Projection for Dimension Reduction},
author = {{McInnes}, Leland and Healy, John and Melville, James},
url = {https://arxiv.org/abs/1802.03426},
year = {2018},
month = {feb},
day = {9},
urldate = {2020-08-03},
journal = {arXiv},
keywords = {Dimensionality Reduction},
abstract = {{UMAP} (Uniform Manifold Approximation and Projection) is a novel manifold learning technique for dimension reduction. {UMAP} is constructed from a theoretical framework based in Riemannian geometry and algebraic topology. The result is a practical scalable algorithm that applies to real world data. The {UMAP} algorithm is competitive with t-{SNE} for visualization quality, and arguably preserves more of the global structure with superior run time performance. Furthermore, {UMAP} has no computational restrictions on embedding dimension, making it viable as a general purpose dimension reduction technique for machine learning.}
}
